# Supplementary material for: ΔNp73, TAp73 and Δ133p53 Extracellular Vesicle Cargo as Early Diagnosis Markers in Colorectal Cancer
Source: Cancers (Basel). 2021 May 7;13(9):2240. doi: 10.3390/cancers13092240 (PMC8124369; doi:10.3390/cancers13092240)
Supplement: Supplementary file 1 [file cancers-13-02240-s001.zip]

Archive with 1 entries (1 files):
- cancers-1182156-supplementary.pdf
